# Supplementary material for: Insulin-Mimetic Activity of Herbal Extracts Identified with Large-Scale Total Internal Reflection Fluorescence Microscopy
Source: Nutrients. 2024 Jul 9;16(14):2182. doi: 10.3390/nu16142182 (PMC11280383; doi:10.3390/nu16142182)
Supplement: Supplementary file 1 [file nutrients-16-02182-s001.zip]

Archive with 2 entries (2 files):
- Nehauser_et al_supplementary information_revised.pdf
- Neuhauser_et_al_Supplementary Data.xlsx
