# Supplementary material for: Insulin-Mimetic Activity of Herbal Extracts Identified with Large-Scale Total Internal Reflection Fluorescence Microscopy
Source: Nutrients. 2024 Jul 9;16(14):2182. doi: 10.3390/nu16142182 (PMC11280383; doi:10.3390/nu16142182)
Supplement: Supplementary file 1 [file nutrients-16-02182-s001.zip › Neuhauser_et_al_Supplementary Data.xlsx]

## Sheet: Figure 1
Numerical data used for creating respective graphs
Figure 1				magnified
Extract ID	Mean GLUT4-GFP signal (%) [20 min]				GLUT4-GFP signal [20 min]
853	1.365				Mean (%)	SEM (%)
1578	1.6225			Lingonberry A	17.02	0.79
1505	-1.156			Lingonberry B	20.67	1.82
4377	1.33			Lingonberry C	24.99	0.71
1474	0.43			European blueberry A	2.99	0.24
1450	-0.365			European blueberry B	-0.36	0.29
1701	1.06747			European blueberry C	2.59	0.6
1614	-0.49			European blueberry D	-3.3	0.28
624	-2.41			Cranberry	-0.42	0
2085	0.615
1985	-0.885
4374	-0.685
1495	-0.88
1498	-1.88
1514	0.11
2266	0.835
367	-0.4425
1764	1.72
1937	-7.605
1647	-0.53
1343	-1.1175
540	0.843325
1561	-0.717677
1379	0.3375
886	-0.8625
1925	-0.57
1970	1.445
433	0.4525
2100	5.51
977	0.0075
1310	3.65641
2395	-5.18
262	-0.765
790	-1.69
3792	-0.665
588	-1.745
1517	1.2325
3830	-3.30667
880	0.03
1865	1.62
498	-1.405
1453	-1.5425
2302	0.66
208	-1.985
418	-1.67
2332	-4.47
2149	-1.0075
2185	-0.18
1211	-0.19
1940	-6.6
1065	2.25
1949	-7.36
4302	1.766
892	-0.36
1720	-1.7825
1922	1.18399
3963	1.25504
301	-3.29
1361	1.786
606	1.085
1181	-2.68
1743	0.055
4218	-3.57333
316	-9.49
2305	0.2775
4458	0.83
4311	1.656
1217	-0.94
442	0.368
639	0.27
1758	0.193333
436	-0.4625
4347	0.315
4395	0.005
1148	0.6
199	-2.025
740	-1.85
298	-0.965
1403	1.6
1427	0.173333
286	-0.195
295	-3.855
772	0.78
397	-3.8675
274	-0.11
701	-2.055
4239	-3.5
1704	0.339924
1808	0.7025
1979	1.245
2158	-1.285
352	-0.79
1468	1.37333
2140	-4.17
2457	0.245
193	0.08
1409	-1.67305
1799	-2.23715
1856	1.185
2143	-1.26
2017	-2.6
1082	2.315
1611	-2.08
1596	-0.205
2006	-1.11419
847	0.805
1364	0.862
1964	1.4725
4341	0.755
1122	-0.045
1729	0.44
1277	-1.22667
1931	-11.14
166	-1.78
448	1.71028
1094	5.89
1334	5.10841
2047	-1.46
451	5.09283
633	4.74
1447	1.1275
1746	0.613333
3860	7.74971
531	0.5425
1780	-0.945
1955	-4.705
787	-3.795
1847	-0.13
2317	-2.1375
2020	-1.81435
3842	0.665
1352	-0.75
3845	-1.03
558	-0.0166667
826	-3.89
4425	0.05
1584	-0.995
2079	-2.19
2362	1.6
2119	-5.305
2249	1.4975
175	0.1225
1289	3.29497
675	-2.19
1540	-9.505
874	-0.43
965	-3.83
889	-0.775
924	1.005
1100	0.678746
4293	-0.686667
1749	-1.61
337	2.02
454	0.54
1013	-1.61
463	0.09
689	-2.38
3801	-1.906
3824	-1.03667
2068	0.87
1982	-3.625
2082	-6.44
1910	-2.99
2032	85.27
1796	-2.345
678	-2.22
579	6.2
817	-1.2375
1480	2.46
2170	0.165
160	-2.625
1531	0.27
406	-0.595
1250	1.8525
2359	5.05879
2374	-1.59
844	-0.275
1037	3.76
1050	0.24
1062	1.42936
403	-0.9125
764	1.415
510	1.8625
974	0.2875
835	1.29
2401	-9.135
415	-5.82
593	-2.785
1695	1.96449
217	-1.29
838	1.515
1581	0.395
1232	-2.44
1862	0.725
2367	-1.115
2134	8.99
519	-0.1325
1805	-4.37
2353	1.51
1406	1.82333
1825	-2.34
2389	0.235
1489	-0.22
2320	0.233333
376	1.44
910	-1.685
4176	23.56
4209	0.696
4212	-3.75
4215	1.85
1070	1.04051
1085	0.1625
1871	0.565
373	-6.56
1459	2.545
713	0.67
1477	-1.485
256	-2.51
636	-0.49
2370	-0.375
4455	-0.305
1838	0.52
307	-1.045
133	-2.4075
600	-0.845
841	2.3
1319	2.382
2213	-1.81
2299	0.576667
1465	-0.07
1626	-2.90163
1602	0.695
2073	-1.595
322	-1.8975
343	2.775
802	-2.735
1828	0.115
2056	-6.3
2356	-0.595
1650	-1.62
573	35.56
941	-0.12
2254	2.07632
1617	-1.395
669	1.284
1755	0.05
1883	-2.85
4131	-2.3575
2062	-4.17
1223	-1.425
1889	-2.145
980	0.595
1919	-3.43
3833	-2.95
331	-2.05
430	0.4625
915	-1.5225
1244	1.81
2347	-3.03
1259	-1.43
930	1.16
1004	-1.905
719	3.99584
1831	0.0233217
145	-0.535
1328	4.18
328	4.87589
310	0.29
2029	9.94
935	-0.0866667
1928	-8.775
2137	-2.095
2252	-1.52
609	2.6
1991	-4.755
2011	-2.49013
1508	41.07
2263	36.5214
4449	18.7091
4509	24.29
1226	-1.225
585	0.965
1169	-6.91
1904	5.78
2296	0.226667
289	-2.73
1286	7.95
4149	10.91
2187	-0.785
1686	2.54
2053	-8.04
507	0.71
2216	0.54
710	-0.0766667
904	1.435
907	-1.97
1079	3.97
1166	-0.2875
1355	1.16333
2906	0.26
235	-1.06
1549	-6.43
898	1.125
3827	-1.48667
2204	-1.2725
501	1.29
1994	-1.605
1043	1.305
1202	-0.5575
1253	0.63
1283	0.846667
1534	1.68333
2442	-0.165
445	1.385
391	-0.82
385	-0.618
346	0.3775
1555	4.5
1608	2.65411
2035	-0.99
3976	-1.3825
3979	-4.69
1151	0.54
1907	2.01
1740	-1.825
382	-4.32333
1295	0.45
2122	-5.225
642	-0.215
971	-3.59
1119	-1.17
2065	-2.79
1913	-2.32
868	1.75333
4368	1.245
2222	0.66
2380	-2.615
4422	-0.48
4416	-0.66
4443	1.005
4431	-1.0325
4419	-0.235
4170	-0.03
4173	-2.955
4362	0.725
859	-0.265
1019	-1.855
1133	-0.03
525	-0.835
1298	4.46
2306	1.0625
1280	0.54
767	0.175
799	-2.24
2000	0.57
325	-1.43
1768	20.97
4155	-1.104
2076	-3.07
1016	1.9275
1040	-0.755
1103	1.51
2392	-4.29
394	-3.8825
778	-2.03
1819	0.748333
2164	-0.43
2026	-0.655
223	-3.105
250	-0.445
364	-1.63
1175	-1
1961	-2.59
944	4.98
612	1.58143
1142	0.135
707	1.376
731	-1.875
1139	0.72497
1178	-2.67
1199	-1.475
2097	-0.786667
1605	-2.01
992	-0.8075
1235	1.782
2269	-2.35
379	-2.44375
871	-0.4725
492	-0.65
1680	-1.40009
983	-0.372
1436	-0.476667
2107	0.325
576	-1.655
603	-0.844
1190	-1.36
1010	-3.19
1537	1.204
850	1.47
1382	6.86
3941	0.145
1418	0.095
615	0.93
1822	2.365
2201	-0.53
2323	-3.535
1620	-1.32151
698	-0.99
1644	0.32
1157	20.674
1874	17.018
2155	24.9929
618	2.98714
1439	2.5875
1892	-3.3
2293	-0.357016
1834	-0.415
1292	6.4099
811	-0.01
154	-7.16
567	-1.415
196	-3.18
412	-8.86
277	1.57
283	5.61
1853	8.56
1322	-0.1525
1256	1.4175
1001	-0.745
1160	-3.1
2088	-0.82
1187	-0.7825
775	-1.73
1943	-7.51
3716	-0.995
1783	-1.56
2152	-0.6875
1415	1.0025
1444	1.515
1564	-1.38
2161	-1.065
2193	6.87
695	-6.075
938	-0.896
1053	0.895
1091	-0.08
1097	-0.0075
645	-0.405
1346	-0.3425
648	-0.065
692	-2.08
4398	0.08
2383	-1.925
1726	-0.4
959	-4.575
1136	-0.58503
1265	0.453333
1391	0.2875
4356	0.655
4359	0.95
181	-3.078
1636	0.970558
758	1.165
823	1.605
253	-0.45
427	-1.22
3836	1.335
570	-0.5
1301	5.17
2103	-1.925
2044	-2.61333
2116	-6.75
1116	0.36
1859	1.80649
241	-0.065
582	34.99
1163	-5.97
1958	-7.37
2210	9
2326	27.44
761	1.61
1388	1.18
1520	1.815
142	-0.155
1886	-5.155
169	-1.7675
921	-0.1425
1056	0.255
202	-0.525
4329	-0.9756
4371	-2.28333
361	0.1525
1154	-2.515
313	1.83147
1486	-1
139	1.355
280	-0.565
725	0.585
877	-0.36
895	-3.31
986	2.0175
2257	-1.205
244	-1.456
424	-0.3875
2128	-7.26
1462	0.963333
1511	-0.7
2344	-1.79
151	-1.565
1325	1.5575
2219	1.03
1732	-0.4825
998	-1.7025
1337	-2.41
2050	-1.315
136	-0.845
504	0.9
4464	-1.414
561	-0.4225
820	-4.55
2275	-0.1
734	1.8675
927	0.9525
187	-0.905
1689	-0.605
1483	-2
1752	0.7
552	1.3425
1340	0.675
1723	-1.495
1898	-1.02
2350	-0.775
1214	-0.71
1934	-10.405
516	-1.105
1868	-0.645
1523	1.07667
781	-1.62
1172	-5.04
2173	-1.16
4320	-1.27333
265	-0.505
716	0.198
4413	0.375
1877	-4.36
2386	-1.015
214	-3.005
1587	-0.115
220	0.41
808	1.074
901	-4.18
962	-3.765
1007	-2.0025
1262	-4.26667
1316	4.38
2179	-0.68
2272	-0.585
259	0.73
537	-0.7725
2309	-0.1275
657	-0.46
1641	-0.155
232	0.54
400	-0.5375
1313	5.68
856	1.215
1471	0.585
2167	-0.46
1247	1.59
1271	0.14
1145	-1.27
1385	3.72
229	-0.74
2110	-6.63
319	-9.83
832	-5.25
271	-2.5
752	2.6025
2038	4.5
4245	-3.895
4248	2.335
1717	-2.21936
1901	1.31094
226	0.6
1771	0.015
157	-7.96
672	-0.48
749	0.4125
1031	-0.4875
1456	2.29
2335	-2.07
704	-2.515
184	-1.69
495	-2.03833
1034	0.78
1088	5.92
513	-1.21
1811	-1.2525
2190	-0.845
2285	0.1575
2091	-4.265
2014	-0.757226
2041	8.75
728	-0.21
1590	0.815
1895	30.7
388	-1.44
1076	1.29
1376	-0.105
4263	-16.995
681	-0.096
1916	-3.72
1737	2.23512
355	-0.1525
1046	1.58
2279	-0.12
746	0.876667
1558	-2.63
2176	-2.2175
1967	-0.005
358	-0.55
1570	-0.85
1193	-1.06
1997	-3.31
1229	0.0525
534	-2.355
1683	0.875723
2125	-6.56
1274	-0.9
1844	0.934521
2282	-2.145
349	0.46
460	-0.25
1988	-1.85
862	-1.215
1184	-0.915
4161	1.334
4278	-2.915
4281	-0.41
549	0.87
1789	-3.97
4380	-2.21
522	-2.6
829	-6.245
784	-1.84
989	1.225
2377	-1.72
3813	-2.452
1022	-3.235
1698	0.0658306
3887	-1.0425
439	-0.6775
1110	-2.625
211	0.23
238	0.775
918	1.0025
1367	1.5675
1412	1.8025
1394	-4.005
1241	1.4475
1623	-0.215017
148	-0.695
1331	2.22667
4128	0.8625
4146	1.14
4158	0.915
4164	2.33
1816	-1.28
666	-0.853333
651	0.9
409	-1.95
1946	-6.895
564	-3.30556
805	-5.525
755	0.015
1028	-1.475
543	-2.9
1304	7.54
2329	-0.51
2059	-6.005
292	-1.12
205	-2.255
370	-2.265
1196	-1.06
1692	-1.835
654	3.46945e-16
1786	2.57117
268	-2.13
1125	-2.115
1220	-1.4925
591	-1.58
1373	1.06
3819	-3.8875
1599	-0.65
865	-1.33
968	-6.115
4137	-3.925
956	-0.885
1113	-2.23
1841	-0.81
2146	0.72
2290	3.26
304	-1.56
995	2.08748
1238	0.845
743	2.85
2287	1.97
1268	4.93
1358	0.926
595	-0.185
1492	-0.63
2398	-3.28
334	1.69
1307	3.74
3839	-0.015
630	-0.29
1543	-7.315
621	1.055
798	-1.08
1593	-1.605
178	-3.4875
1677	-1.175
2207	-1.29
2113	-8.535
627	-0.715
814	-3.33333
2094	-0.5575
528	-2.15
1793	-4.16
1850	0.155
247	-1.0425
1802	-1.06401
2260	-0.14
340	0.6825
1707	0.507547
1973	0.655
1424	2.41
1761	-0.96
1528	3.92
2196	1.055
1546	-8.54
163	-1.66
1400	-1.34
2373	-0.12
4389	1.1
421	3.36
2131	-6.41
737	0.475
1433	1.852
3784	-0.51
1421	2.04833
4350	11.5
1777	2.38
2023	2.94629
2338	-1.535
3816	-0.872
172	-1.58
546	-1.94
1059	-0.28
1397	-1.7
1073	2.63639
2003	1.97
457	16.86
1567	0.045
2182	-0.205
2341	-1.925
722	1.465
4551	-1.135
4554	-2.9575
4557	-3.705
4578	-4.8
4584	-5.52

## Sheet: Figure 2
Numerical data used for creating respective graphs
Figure 2a						Figure 2b
	GLUT4-GFP signal [20 min]						GLUT4-GFP signal [20 min]
	Mean (%)	SEM (%)	N				Mean (%)	SEM (%)	N
Insulin	23.68	0.19	6734			Insulin	17.5	0.45	322
Boldo A	0.84	0.46	71			California bay laurel	35.1	1.81	100
Boldo B	-0.72	0.64	44			Roseroot A	65.79	2.57	125
California bay laurel	5.51	0.51	62			Blackcurrant A	1.34	0.42	100
Nutmeg tree	3.66	0.42	105			Catechu	331.35	53.53	96
Areca palm	1.26	0.29	134			Blackberry	30.11	1.34	74
Common barberry	-1.67	1	137			Rose	41.3	0.92	100
Roseroot A	5.89	0.42	81			Thorny burnet	64.85	2.06	99
Roseroot B	5.11	0.34	115			Apple (peel)	139.67	3.91	100
Blackcurrant A	4.74	0.42	116			Oak A	19.5	1.77	86
Blackcurrant B	5.09	0.26	104			St. John's wort	13.74	1.45	73
Ratanhia	7.75	0.6	87			Pelargonium	94.46	4.31	100
Fenugreek	3.29	0.4	143			Pomegranate	20.08	1.26	100
Red clover	0.68	0.48	75			Willowherb A	76.79	5.21	100
Catechu	85.27	4.62	48			Rosebay willowherb A	90.82	2.26	125
Blackberry	6.2	0.6	98			Common myrtle	51.34	1.96	100
Meadowsweet	5.06	1.1	30			Clove tree	27.16	1.17	125
Rose	3.76	0.74	87			Mastic tree	48.41	2.99	90
Thorny burnet	8.99	1.7	55			Watercress	-4.16	0.31	125
Apple (peel)	23.56	2.48	83			Horseradish	-4.72	0.6	75
Oak A	35.56	1.28	98			Hoary rock-rose	81.33	11.45	99
Oak B	2.08	0.69	47			Common soapwort	25.91	3.89	73
Haronga A	4	0.37	101			Lingonberry A	56.73	1.79	81
Haronga B	0.02	0.45	45			European blueberry A	21.16	1.98	74
St. John's wort	4.18	0.97	96			Tea plant	7.18	0.38	67
Catuaba	4.88	0.74	130			Pu-Erh tea Yunnan	43.23	1.76	100
Pelargonium	9.94	0.78	88			Narrow-leaved purple coneflower	27.07	0.65	70
Pomegranate	2.6	0.27	159			Eastern purple coneflower A	30.48	1.01	98
Willowherb A	41.07	1.88	122			Lovage	-1.15	0.31	96
Willowherb B	36.52	4.6	46			Dill	-0.74	0.45	56
Rosebay willowherb A	24.29	0.8	88			Lungwort	35.02	2.14	124
Rosebay willowherb B	18.71	1.65	96			Hintonia latiflora	42.6	2.03	94
Common myrtle	5.78	1.01	137			Dyer's madder	66.16	3.27	86
Clove tree	7.95	0.77	69			Summer savory	-0.31	0.28	73
Mastic tree	10.91	1.07	125			Spearmint A	23.96	4.83	98
Horse chestnut	3.97	0.54	91			Bell pepper	-0.34	0.75	98
Angostura trifoliata	4.5	0.4	40			Ginkgo	98.01	4.94	62
Watercress	4.46	0.44	119			Male fern	26.28	1.16	100
Horseradish	0.54	0.83	102			Curry spice mix	0.56	0.17	100
Hoary rock-rose	20.97	3.23	39
Common mallow	4.98	0.98	87
Common soapwort	6.86	1.23	141
Lingonberry A	17.02	0.79	87
Lingonberry B	20.67	1.82	85
Lingonberry C	24.99	0.71	68
European blueberry A	2.99	0.24	156
European blueberry B	-0.36	0.29	45
Tea plant	5.61	0.43	65
Pu-Erh tea Yunnan	8.56	0.91	41
Chicory	6.87	1.28	68
Mountain arnica	5.17	0.51	117
Narrow-leaved purple coneflower	34.99	1.15	100
Eastern purple coneflower A	27.44	0.9	49
Eastern purple coneflower B	9	0.6	16
Lovage	4.38	0.56	112
Dill	5.68	0.75	93
Masterwort	3.72	0.69	98
Ground elder	4.5	0.28	64
Lungwort	5.92	0.85	78
Hintonia latiflora	8.75	0.35	51
Dyer's madder	30.7	2.53	85
Summer savory	7.54	1.09	121
Water mint	3.26	0.52	47
Spearmint A	4.93	0.38	94
Spearmint B	2.85	0.29	71
Common hedgenettle	3.74	0.47	118
Bell pepper	3.92	0.58	99
Ginkgo	1.1	0.45	83
Norway spruce	3.36	0.64	89
Male fern	11.5	0.51	72
Curry spice mix	16.86	3.17	106

## Sheet: Figure 3
Numerical data used for creating respective graphs
Figure 3
Plant extract (plant part)		Dilution (extraction)
		1:1,000 (HE)	1:10,000 (HE)	1:1,000 (CE)	1:10,000 (CE)
	Red clover (L)	0.0213618	-3.10141e-05	-0.0069737	0.00351653
	Red clover (B)	0.121218	0.014301	0.0258757	-0.00940439
	Blackberry (F)	0.342636	-0.00819302	0.347744	-0.00129693
	Rose (B)	0.604134	-0.00953094	0.452219	-0.0359335
	St. John's wort (L)	0.762961	0.0241714	0.430823	0.0223263
	St. John's wort (B)	0.767764	0.0361209	0.136774	0.0022649
	Watercress (L)	0.00987172	0.0245108	0.0031765	0.0265977
	Horseradish (R)	-0.00509418	0.0841738	-0.0129216	0.0273863
	Horseradish (S)	-0.00478044	0.00755338	-0.0168723	-0.00520005
	Horseradish (L)	0.0416468	0.0136371	0.0388941	0.00777898
	Horseradish (L)	0.117079	-0.0307533	0.604937	-0.000526579
	Horseradish (B)	0.0363978	-0.0222198	0.0170011	-0.0128531
	Malva (L+S+B)	-0.0117911	-0.0387836	-0.0120767	-0.050422
	Common soapwort (L)	0.515993	0.00384158	0.313546	0.0190882
	Common soapwort (S+B)	-0.0681204	0.00176278	-0.382619	0.00512983
	Lingonberry (F)	0.0713273	-0.0267017	-0.00255782	-0.0171979
	European blueberry (F)	-0.0208467	0.0109809	-0.0222924	0.0296546
	European blueberry (F)	-0.000571566	-0.00103866	1.7259e-05	2.45831e-05
	Chicory (B)	0.0523469	-0.0123827	0.0130624	-0.050422
	Lovage (S)	-0.025647	-0.0186417	-0.016291	0.0112231
	Lovage (L+S)	0.014583	-0.000832816	-0.0221761	-0.0256765
	Lovage (L)	-0.0179441	-0.0119903	-0.00871088	0.00236347
	Lovage (L)	0.291941	0.174737	0.00425419	-0.0109909
	Lovage (B)	-0.0039408	-0.00689484	-0.0308487	-0.016521
	Dill (L)	0.0139232	-0.00263502	0.0028022	0.00395235
	Ground elder (L)	-4.7286e-05	-0.0324193	-0.025777	-0.0387994
	Lungwort (L)	0.371266	0.216778	0.226202	0.0088684
	Lungwort (B)	0.307327	0.149019	0.297299	0.0202374
	Summer savory (L+B)	0.413655	0.0348696	0.341261	0.0622554
	Water mint (L)	0.211358	0.0887249	0.186668	-0.0255751
	Spearmint (L)	0.491177	0.123048	0.343139	0.00519564
	Green bell pepper (F)	-0.039181	-0.0165532	-0.0362516	-0.0287094

## Sheet: Figure 4
Numerical data used for creating respective graphs
Figure 4b									Figure 4c
	Change in blood glucose level									Change in blood glucose level
	60 min			120 min						60 min			120 min
	Mean (%)	SEM (%)	N	Mean (%)	SEM (%)	N				Mean (%)	SEM (%)	N	Mean (%)	SEM (%)	N
NovoRapid Insulin	-9.17	0.57	140	-24.93	0.83	143			NovoRapid Insulin	-10.79	1.05	64	-24.82	1.4	62
California bay laurel	-2.83	1.2	10	0.01	1.53	9			Lungwort (B, HE)	-5.41	1.13	19	-1.23	1.12	19
Roseroot A	0.08	1.23	10	0.37	1.54	10			Lungwort (L, HE)	-0.18	1.34	18	-4.66	0.94	18
Blackcurrant A	-0.31	1.25	10	0.53	1.75	10			Common soapwort (L, HE)	-9.05	1.49	19	-10.25	1.75	14
Catechu	-7.77	2.49	24	-5.8	1.57	27			Common soapwort (B+S, HE)	-11.94	1.85	19	-29.99	4.05	18
Blackberry	-1.63	2.46	34	-4.14	1.02	34			Spearmint (L, HE)	-2.92	1.5	11	-0.63	0.92	9
Rose	-2.19	1.3	9	-1.78	1.2	8
Thorny burnet	-1.52	1.1	8	-0.85	1.35	10
Apple (peel)	-0.78	0.87	27	-3.2	1.46	27
Oak A	-1.35	1.92	24	-4.4	1.49	28
St. John's wort	-2.86	1.23	26	-1.05	1.01	22
Pelargonium	-1.82	1.19	27	-1.72	0.84	25
Pomegranate	-0.82	1.42	19	-0.14	1.56	19
Willowherb A	-2.7	0.98	18	0.11	1.12	17
Rosebay willowherb A	-2.96	1.58	17	-3.61	1.3	16
Common myrtle	0.61	1.32	8	1.9	1.58	9
Clove tree	-3.59	2.62	10	2.99	1.15	10
Mastic tree	-2.62	1.72	18	-5.13	1.17	16
Watercress	-0.88	1.74	9	0.72	1.11	7
Horseradish	-3.38	1.54	16	-0.41	1.55	16
Hoary rock-rose	-1.42	1.8	14	-2.15	1.68	15
Common soapwort	-5.98	1.61	28	-13.42	1.89	27
Lingonberry A	-1.77	1.55	18	-2.33	1.19	17
European blueberry A	-1.32	1.11	28	-2.32	0.93	26
Tea plant	-0.55	1.56	14	-0.53	1.06	16
Pu-Erh tea Yunnan	-1.57	2.49	8	-1.01	2.26	7
Narrow-leaved purple coneflower	-0.3	1.01	18	-1.99	1.57	17
Eastern purple coneflower A	-0.97	1.2	25	-5.42	1.39	26
Lovage	0.52	1.38	26	-1.11	1.09	25
Dill	-2.49	1.47	23	-1.92	1.27	23
Lungwort	-9	1.86	16	-3.9	1.6	12
Hintonia latiflora	-3.27	1.09	16	-2.27	1.16	18
Dyer's madder	-0.35	2.87	9	-1.27	1.23	7
Summer savory	-5.04	1.88	21	-1.9	1.45	26
Spearmint A	-7.37	1.87	27	-4.68	1.87	26
Bell pepper	-1.98	0.79	15	-1.97	1.72	13
Ginkgo	-4.6	1.17	16	-1.22	1.14	13
Male fern	3.89	2.03	8	-3.75	2.31	8
Curry spice mix	6.01	3.28	8	-0.53	1.6	9

## Sheet: Figure 6
Numerical data used for creating respective graphs
Figure 6
	GLUT4-GFP signal [20 min]
	Mean (%)	SEM (%)	N
100 nM insulin	20.21	0.79	115
600 nM menisdaurin	-0.46	0.17	240
840 nM saponarin	5.24	0.49	123

## Sheet: Figure S1
Numerical data used for creating respective graphs
Figure S1a						Figure S1b
	GLUT4-GFP signal [10 min]						GLUT4-GFP signal [30 min]
	Mean (%)	SEM (%)	N				Mean (%)	SEM (%)	N
Insulin	14.99	0.15	6618			Insulin	28.16	0.21	6665
Boldo A	3.85	0.26	71			Boldo A	-5.31	0.53	71
Boldo B	5.28	0.35	44			Boldo B	-7.02	0.69	44
California bay laurel	8.7	0.7	62			California bay laurel	2.33	0.39	62
Nutmeg tree	3.81	0.47	105			Nutmeg tree	1.96	0.47	105
Areca palm	4.14	0.26	134			Areca palm	-5.09	0.51	110
Common barberry	1.03	0.21	137			Common barberry	3.31	0.52	137
Roseroot A	2.23	0.29	81			Roseroot A	7.58	0.39	81
Roseroot B	5.63	0.22	115			Roseroot B	2.5	0.47	115
Blackcurrant A	4.24	0.29	116			Blackcurrant A	13.84	2.1	116
Blackcurrant B	3.37	0.26	104			Blackcurrant B	4.4	0.27	104
Ratanhia	9.32	0.66	87			Ratanhia	2.95	0.51	76
Fenugreek	2.94	0.26	143			Fenugreek	3.9	0.52	143
Red clover	3.61	0.55	75			Red clover	1.25	0.73	75
Catechu	104.94	6.54	48			Catechu	72.86	4.21	48
Blackberry	4.67	0.51	98			Blackberry	9.39	0.88	98
Meadowsweet	0.12	0.44	30			Meadowsweet	9.53	0.7	52
Rose	1.55	0.44	87			Rose	5.32	0.94	87
Thorny burnet	14.38	1.24	55			Thorny burnet	3.47	2.23	55
Apple (peel)	31.01	2.38	83			Apple (peel)	17.2	2.54	83
Oak A	23.15	0.82	98			Oak A	37.91	1.47	98
Oak B	6.18	0.65	47			Oak B	-1.29	0.71	47
Haronga A	2.71	0.23	101			Haronga A	3.89	0.42	101
Haronga B	3.09	0.61	45			Haronga B	-3.16	0.47	45
St. John's wort	6.44	1.11	96			St. John's wort	3.41	0.96	96
Catuaba	4.94	0.6	130			Catuaba	4.48	0.85	130
Pelargonium	9.73	0.74	88			Pelargonium	7.94	0.74	88
Pomegranate	1.53	0.21	159			Pomegranate	3.5	0.34	159
Willowherb A	21.63	0.95	122			Willowherb A	46.82	2.43	122
Willowherb B	27.85	2.75	46			Willowherb B	39.57	5.5	46
Rosebay willowherb A	18.02	1.8	88			Rosebay willowherb A	23.9	0.94	88
Rosebay willowherb B	11.88	1.37	96			Rosebay willowherb B	17.93	1.53	96
Common myrtle	2.48	0.89	137			Common myrtle	7.25	1.02	137
Clove tree	4.63	0.39	69			Clove tree	9.53	1.09	69
Mastic tree	7.52	0.7	125			Mastic tree	11.74	1.35	125
Horse chestnut	2.31	0.32	91			Horse chestnut	4.97	0.54	91
Angostura trifoliata	3.23	0.31	40			Angostura trifoliata	5.21	0.59	40
Watercress	4.31	0.43	119			Watercress	2.43	0.48	119
Horseradish	2.54	0.46	102			Horseradish	3.17	0.68	102
Hoary rock-rose	9.09	2.01	39			Hoary rock-rose	22.93	3.26	39
Common mallow	2.35	0.57	87			Common mallow	5.37	0.86	87
Common soapwort	0.95	0.23	141			Common soapwort	2.99	0.43	141
Lingonberry A	16.81	0.89	87			Lingonberry A	13.89	0.69	87
Lingonberry B	17.51	1.45	85			Lingonberry B	19.37	1.98	85
Lingonberry C	31.37	0.96	68			Lingonberry C	17.38	0.73	68
European blueberry A	3.6	0.29	133			European blueberry A	2.81	0.27	156
European blueberry B	4.98	0.16	45			European blueberry B	-5.07	0.36	45
Tea plant	4.9	0.34	65			Tea plant	6.42	0.55	65
Pu-Erh tea Yunnan	6.37	0.8	41			Pu-Erh tea Yunnan	11.84	1.26	41
Chicory	5.68	1.01	68			Chicory	6.84	1.53	68
Mountain arnica	6.72	0.92	117			Mountain arnica	3.71	0.5	117
Narrow-leaved purple coneflower	16.51	0.75	100			Narrow-leaved purple coneflower	40.82	1.38	100
Eastern purple coneflower A	23.18	1.1	49			Eastern purple coneflower A	28.37	0.93	49
Eastern purple coneflower B	4.39	0.49	16			Eastern purple coneflower B	12.23	0.76	16
Lovage	5.3	0.59	112			Lovage	3.05	0.55	112
Dill	5.03	0.57	93			Dill	3.43	0.91	93
Masterwort	1.38	0.4	98			Masterwort	-2.64	1.72	98
Ground elder	3.96	0.35	64			Ground elder	3.87	0.28	64
Lungwort	2.56	0.67	78			Lungwort	7.02	0.82	78
Hintonia latiflora	7.83	0.38	51			Hintonia latiflora	8.19	0.4	51
Dyer's madder	24	2.1	85			Dyer's madder	35.61	2.88	85
Summer savory	5.65	0.49	121			Summer savory	8.39	1.51	121
Water mint	3.56	0.29	47			Water mint	2.86	0.72	47
Spearmint A	3.23	0.33	94			Spearmint A	1.29	0.26	94
Spearmint B	1.96	0.21	71			Spearmint B	3.05	0.49	71
Common hedgenettle	4.06	0.44	118			Common hedgenettle	4.02	0.68	118
Bell pepper	2.34	0.36	99			Bell pepper	5.19	0.66	99
Ginkgo	4.39	0.33	83			Ginkgo	-5.13	0.53	83
Norway spruce	2.98	0.42	89			Norway spruce	2.6	0.8	89
Male fern	6.17	0.4	72			Male fern	15.03	0.66	72
Curry spice mix	11.58	2.67	106			Curry spice mix	19.29	3.29	106

## Sheet: Figure S2
Numerical data used for creating respective graphs
Figure S2a						Figure S2b
	GLUT4-GFP signal [10 min]						GLUT4-GFP signal [30 min]
	Mean (%)	SEM (%)	N				Mean (%)	SEM (%)	N
Insulin	9.15	0.39	347			Insulin	19.93	0.47	322
California bay laurel	32.36	1.3	100			California bay laurel	32.43	2.05	100
Roseroot A	34.36	1.55	125			Roseroot A	90.21	3.4	125
Blackcurrant A	4.15	0.25	100			Blackcurrant A	-2.21	0.48	100
Catechu	317.06	54.12	96			Catechu	339.26	53.09	96
Blackberry	23.71	1.25	74			Blackberry	31.88	1.36	74
Rose	21.08	0.53	100			Rose	48.75	1.55	100
Thorny burnet	43.59	1.45	99			Thorny burnet	78.8	2.48	99
Apple (peel)	120.83	3.5	100			Apple (peel)	148.24	4.24	100
Oak A	17.48	1.58	86			Oak A	18.04	1.9	86
St. John's wort	18.59	1.2	98			St. John's wort	9.7	2.13	69
Pelargonium	61.47	3.35	100			Pelargonium	111.91	5.12	100
Pomegranate	12.44	0.99	100			Pomegranate	21.46	1.43	100
Willowherb A	51.68	3.81	100			Willowherb A	86.69	6.05	100
Rosebay willowherb A	60.88	1.49	125			Rosebay willowherb A	102.59	2.49	125
Common myrtle	33.91	1.22	100			Common myrtle	57.89	2.54	100
Clove tree	17.61	1	125			Clove tree	26.82	1.18	125
Mastic tree	27.06	2.14	90			Mastic tree	55.7	3.62	90
Watercress	-3.83	0.37	125			Watercress	-4.65	0.36	125
Horseradish	-3.03	0.44	87			Horseradish	-4.84	0.56	87
Hoary rock-rose	45.98	6.6	99			Hoary rock-rose	103.22	15.29	99
Common soapwort	19.38	2.43	98			Common soapwort	9.05	4.96	73
Lingonberry A	57.5	2.19	81			Lingonberry A	57.52	2.03	81
European blueberry A	37.72	2.31	97			European blueberry A	12.61	2.38	74
Tea plant	4.13	0.38	67			Tea plant	7.12	0.54	67
Pu-Erh tea Yunnan	31.42	1.82	100			Pu-Erh tea Yunnan	44.4	1.53	100
Narrow-leaved purple coneflower	20.46	0.53	70			Narrow-leaved purple coneflower	29.55	0.73	70
Eastern purple coneflower A	26.93	0.98	98			Eastern purple coneflower A	30.08	0.94	98
Lovage	-1.56	0.32	96			Lovage	-0.42	0.34	96
Dill	-0.92	0.27	81			Dill	-0.41	0.54	56
Lungwort	21.17	1.52	124			Lungwort	43.01	2.27	124
Hintonia latiflora	39.3	2.11	94			Hintonia latiflora	41.09	1.95	94
Dyer's madder	60.25	2.6	86			Dyer's madder	70.26	3.46	86
Summer savory	-1.12	0.24	98			Summer savory	0	0.38	73
Spearmint A	3.04	0.84	98			Spearmint A	25.05	4.75	98
Bell pepper	-1.09	0.66	98			Bell pepper	-0.86	0.51	98
Ginkgo	61.01	3.04	62			Ginkgo	116.54	5.93	62
Male fern	15.89	0.83	100			Male fern	36.5	1.43	100
Curry spice mix	-0.35	0.16	100			Curry spice mix	0.83	0.19	100

## Sheet: Figure S3
Numerical data used for creating respective graphs
Figure S3a									Figure S3b
Plant extract (plant part)		Dilution (extraction)							Plant extract (plant part)		Dilution (extraction)
		1:1,000 (HE)	1:10,000 (HE)	1:1,000 (CE)	1:10,000 (CE)						1:1,000 (HE)	1:10,000 (HE)	1:1,000 (CE)	1:10,000 (CE)
	Red clover (L)	0.0133542	0.018774	-0.0179408	0.0153901					Red clover (L)	0.037684	-0.0297916	-0.00044488	-0.0263455
	Red clover (B)	0.113346	0.0153012	0.0166014	0.000399289					Red clover (B)	0.0988464	0.0140359	0.0131834	-0.00346761
	Blackberry (F)	0.237847	-0.00247747	0.21798	-0.000895542					Blackberry (F)	0.333528	-0.016497	0.353975	-0.00465958
	Rose (B)	0.332872	-0.0124478	0.299012	-0.0419182					Rose (B)	0.691346	-0.025282	0.387899	-0.0493433
	St. John's wort (L)	0.522246	0.0545342	0.350253	0.0334211					St. John's wort (L)	0.927229	-0.0512206	0.481346	-0.0303194
	St. John's wort (B)	0.586342	0.0360223	0.154922	0.00570464					St. John's wort (B)	0.873391	0.00453231	0.0824659	0.00732095
	Watercress (L)	0.0185998	0.0125159	-0.00556989	0.0263474					Watercress (L)	-0.0285341	0.000966961	-0.00539912	0.0194596
	Horseradish (R)	-0.006899	0.00600899	-0.0155378	0.0091989					Horseradish (R)	-0.00331458	-0.0149689	-0.005235	-0.011858
	Horseradish (S)	-0.00750463	0.0128483	-0.0164324	-6.45169e-05					Horseradish (S)	-0.0133061	-0.0187477	-0.0230048	-0.00634461
	Horseradish (L)	0.0334151	0.00530571	0.00893893	-0.00122884					Horseradish (L)	0.0494211	0.0361525	0.0530399	0.00321463
	Horseradish (L)	0.100902	-0.025271	0.417623	-0.0120286					Horseradish (L)	0.122679	-0.0200812	0.701965	-0.0123487
	Horseradish (B)	0.0478912	0.145599	0.0131085	-0.00586027					Horseradish (B)	0.00850996	-0.0302157	0.0118486	-0.0160981
	Malva (L+S+B)	-0.020209	-0.0286714	-0.0110852	-0.0181818					Malva (L+S+B)	-0.00983999	-0.0253802	-0.021772	-0.0238776
	Common soapwort (L)	0.249124	-0.00415781	0.200397	0.00657586					Common soapwort (L)	0.647629	0.00580138	0.472446	0.0381465
	Common soapwort (S+B)	0.0225477	-0.00451121	-0.122119	-0.00126175					Common soapwort (S+B)	-0.194428	0.00520688	-0.488313	0.00933076
	Lingonberry (F)	0.144504	-0.0148868	0.110104	-0.00685364					Lingonberry (F)	-0.000729118	-0.0472187	-0.0861666	-0.0244315
	European blueberry (F)	-0.0265095	0.00544857	-0.0149759	0.011205					European blueberry (F)	-0.0242136	-0.0116175	-0.0477446	-0.0122175
	European blueberry (F)	-0.00107915	-0.0114843	-0.00145652	-0.00207131					European blueberry (F)	-0.00823281	0.0202194	-0.0105041	0.0140371
	Chicory (B)	0.0366167	0.00277387	-0.0167078	-0.0372926					Chicory (B)	0.069281	-0.0281525	0.0458956	-0.0453788
	Lovage (S)	-0.0180112	-0.0168107	-0.0051219	0.0449295					Lovage (S)	-0.022582	-0.0281209	-0.00148046	0.0139271
	Lovage (L+S)	0.0173588	0.00333651	-0.022951	-0.0161815					Lovage (L+S)	0.00485059	-0.00892979	-0.0148457	-0.00860213
	Lovage (L)	0.0180415	-0.000431416	-0.0216977	0.00613337					Lovage (L)	-0.029469	-0.0186437	0.0231233	-0.00716585
	Lovage (L)	0.135449	0.079632	-0.00951407	-0.00100858					Lovage (L)	0.360965	0.231815	-0.00283814	-0.00947077
	Lovage (B)	0.000800426	0.00595866	-0.0132122	0.00032683					Lovage (B)	-0.0244786	-0.00359106	-0.0395776	-0.0150328
	Dill (L)	0.00478223	-0.000764368	-0.00896878	0.0116152					Dill (L)	-0.0107247	-0.0020126	-0.0136866	0.00670064
	Ground elder (L)	-0.0247385	-0.0485353	-0.025989	-0.0352858					Ground elder (L)	0.00755598	-0.0244521	-0.0407015	-0.0469652
	Lungwort (L)	0.189907	0.0768296	0.106382	0.0175301					Lungwort (L)	0.472957	0.315596	0.272141	0.0148264
	Lungwort (B)	0.149982	0.0455424	0.136073	0.0258575					Lungwort (B)	0.42214	0.212588	0.331943	0.0224292
	Summer savory (L+B)	0.345279	0.0193221	0.278086	0.0317366					Summer savory (L+B)	0.41014	0.0398164	0.339711	0.0638998
	Water mint (L)	0.124147	0.0373025	0.120198	-0.00995589					Water mint (L)	0.205117	0.117031	0.199072	-0.0310353
	Spearmint (L)	0.21657	0.0417115	0.13609	0.0133959					Spearmint (L)	0.59258	0.166828	0.369443	0.00674718
	Green bell pepper (F)	-0.0403195	-0.0136219	-0.0354999	-0.0270757					Green bell pepper (F)	-0.0421979	-0.021351	-0.0477893	-0.0392026

## Sheet: Figure S5
Numerical data used for creating respective graphs
Figure S5a						Figure S5b						Figure S5c
	GLUT4-GFP signal [10 min]						GLUT4-GFP signal [30 min]						Cell viability
	Mean (%)	SEM (%)	N				Mean (%)	SEM (%)	N				Mean (%)	SEM (%)	N
100 nM insulin	13.35	0.48	115			100 nM insulin	21.26	0.87	115			Control	100	1.27	5
600 nM menisdaurin	0.57	0.16	240			600 nM menisdaurin	-0.01	0.32	240			100 nM insulin	95.93	3.57	6
840 nM saponarin	3.92	0.33	123			840 nM saponarin	6.72	0.49	123			600 nM menisdaurin	98.13	1.81	8
												840 nM saponarin	97.9	2.65	7
